# Supplementary material for: Human-like maternal left-cradling bias in monkeys is altered by social pressure
Source: Sci Rep. 2020 Jul 3;10:11036. doi: 10.1038/s41598-020-68020-3 (PMC7335100; doi:10.1038/s41598-020-68020-3)
Supplement: Supplementary file 1 — Supplementary information [file 41598_2020_68020_MOESM1_ESM.xlsx]

## Sheet: TOTAL
Infant	Mother	Birthdate	Sexe	Park	S_CRR	S_CRL	TOT	ZS	CBI	RES_ZS	RES_CBI
Noe	Tulipe	2017-10-11	male	B9P2	49	57	106	-0.777029	-0.0754717	AMBI	LEFT
Orage	Tuba	2018-03-07	male	B9P2	62	78	140	-1.35225	-0.114286	AMBI	LEFT		S_CRR: total of right arm uses for cradling
Omelette	Pirouette	2018-04-24	female	B9P2	60	56	116	0.371391	0.0344828	AMBI	RIGHT		S_CRL: total of left arm uses for cradling
Oceane	Fidji	2018-04-27	female	B2F	142	120	262	1.35916	0.0839695	AMBI	RIGHT
Oasis	Tulipe	2018-10-08	male	B9P2	163	177	340	-0.759257	-0.0411765	AMBI	LEFT		ZS: z-score
Ozone	Steffie	2018-01-16	female	B9P2	30	250	280	-13.1475	-0.785714	LEFT	LEFT		z-score formula: (R - ( T* 0.5)) / (SQR ( T*0.25))
Omerta	Chet	2018-04-04	female	B9P2	30	154	184	-9.1414	-0.673913	LEFT	LEFT		with R= total right arm uses, T= total arm uses, SQR = square root function
Odin	Tatie	2018-05-30	male	B9P2	68	439	507	-16.4767	-0.731755	LEFT	LEFT
Obelix	Borgne	2018-04-23	male	B9-4	38	129	167	-7.04179	-0.54491	LEFT	LEFT		CBI: Cradling Bias Index Score (Total Right - Total Left) / (Total Right + Total Left)
Oona	Geraldine	2018-09-06	female	B9P1	43	100	143	-4.76658	-0.398601	LEFT	LEFT
Ouida	Germene	2018-09-04	female	B9P1	19	159	178	-10.4934	-0.786517	LEFT	LEFT
Odelia	Grive	2018-09-26	female	B9P1	49	128	177	-5.938	-0.446328	LEFT	LEFT
Olivier	Iris	2018-10-26	male	B2F	33	709	742	-24.8167	-0.911051	LEFT	LEFT
Odor	Steffie	2018-12-31	male	B9P2	44	273	317	-12.8619	-0.722397	LEFT	LEFT
Omer	Filosofie	2018-12-06	male	B2F	126	466	592	-13.9739	-0.574324	LEFT	LEFT
Papou	Tassadite	2019-01-09	female	B2F	104	251	355	-7.80195	-0.414085	LEFT	LEFT
Palme	Tuba	2019-02-20	male	B9P2	66	94	160	-2.21359	-0.175	LEFT	LEFT
Ola	Celine	2018-05-30	female	B2F	12	72	84	-6.54654	-0.714286	LEFT	LEFT
Oz	Calisto	2018-01-27	male	B9-4	267	5	272	15.8861	0.963235	RIGHT	RIGHT
Ozi	Falballa	2018-08-02	male	B2F	645	139	784	18.0714	0.645408	RIGHT	RIGHT
Ota	Vanessa	2018-12-20	female	B2F	160	30	190	9.43119	0.684211	RIGHT	RIGHT
Pepita	Taline	2019-01-08	female	B2F	321	17	338	16.5354	0.899408	RIGHT	RIGHT
Pao	Brigitte	2019-03-15	male	B2F	241	7	248	14.859	0.943548	RIGHT	RIGHT
Popi	Irm	2019-02-18	NA	B2F	3	41	44	-5.72872	-0.863636	LEFT	LEFT
Palao	Fidji	2019-02-13	male	B2F	14	62	76	-5.50598	-0.631579	LEFT	LEFT
Paper	Gomme	2019-02-14	male	B9P1	6	91	97	-8.63044	-0.876289	LEFT	LEFT
Onyx	Grubi	2018-11-05	female	B9P1	56	37	93	1.97021	0.204301	RIGHT	RIGHT
Ouali	Bima	2018-11-20	male	B9-6	65	23	88	4.47722	0.477273	RIGHT	RIGHT
Pyramide	Aziza	2019-02-10	male	B9-6	107	0	107	10.3441	1	RIGHT	RIGHT
Procrise	Calisto	2019-02-12	female	B9-4	89	0	89	9.43398	1	RIGHT	RIGHT
Pyrite	Petra	2019-01-26	female	B8-5	23	14	37	1.47959	0.243243	AMBI	RIGHT
Ouvea	Roberta	2018-07-22	female	B8-6	36	8	44	4.22116	0.636364	RIGHT	RIGHT
Odeo	Bidule	12/06/2018	male	B8-5	5	29	34	-4.11597	-0.705882	LEFT	LEFT
Patxi	Clara	2019-03-18	male	B2F	34	7	41	4.21669	0.658537	RIGHT	RIGHT
Pesto	Tatie	2019-04-10	male	B9P2	20	106	126	-7.66149	-0.68254	LEFT	LEFT
Oren	Urbaine	2018-11-15	male	B2F	113	107	220	0.40452	0.0272727	AMBI	RIGHT
Popeye	Geraldine	2019-04-29	male	B9P1	35	93	128	-5.12652	-0.453125	LEFT	LEFT
Phyllis	Garcia	2019-07-08	female	B9P1	14	102	116	-8.17059	-0.758621	LEFT	LEFT
Prune	Celine	2019-05-31	female	B2F	14	91	105	-7.51443	-0.733333	LEFT	LEFT
Picsou	Germene	2019-06-16	male	B9P1	4	87	91	-8.70076	-0.912088	LEFT	LEFT
Pirate	Borgne	2019-06-22	female	B9-4	6	104	110	-9.34393	-0.890909	LEFT	LEFT
Poupette	Chantal	2019-08-04	female	B2F	9	95	104	-7.55047	-0.826923	LEFT	LEFT
Pompea	Sophie	2019-11-04	female	B2F	174	26	200	10.4652	0.74	RIGHT	RIGHT
Polva	Taline	2019-10-25	female	B2F	100	14	114	8.05464	0.754386	RIGHT	RIGHT
Poum	Fidji	2019-10-14	female	B2F	25	127	152	-8.27329	-0.671053	LEFT	LEFT
Panacure	Voltarelle	2019-09-08	female	B2F	16	194	210	-12.2832	-0.847619	LEFT	LEFT
Plantaquatix	Falbala	2019-09-14	female	B2F	87	19	106	6.60474	0.641509	RIGHT	RIGHT
Persan	Babouche	2019-09-02	male	B8-6	13	35	48	-3.17543	-0.458333	LEFT	LEFT
Pandora	Belladone	2019-09-17	female	B8-4	17	56	73	-4.5646	-0.534247	LEFT	LEFT
BB2_Olive	Olive	2019-11-29	female	B8-3	34	5	39	4.64372	0.74359	RIGHT	RIGHT
Patouille	Pirouette	2019-11-07	male	B9P2	51	53	104	-0.196116	-0.0192308	AMBI	LEFT
Pascaline	Gomme	2019-11-29	female	B9P1	14	69	83	-6.03703	-0.662651	LEFT	LEFT
Prisco	Vanessa	2019-09-18	male	B2F	66	36	102	2.97044	0.294118	RIGHT	RIGHT
Plumette	Filoutte	2019-12-02	female	B3D2	39	81	120	-3.83406	-0.35	LEFT	LEFT
Pierrot	Fabienne	2019-12-30	male	B3D2	0	197	197	-14.0357	-1	LEFT	LEFT
Prisme	Formule	2019-10-07	male	B3D2	8	118	126	-9.79958	-0.873016	LEFT	LEFT
Rafaella	Fouberte	2020-01-24	female	B3D2	9	136	145	-10.5468	-0.875862	LEFT	LEFT
BB_Isabella	Isabella	2020-01-02	female	B2F	12	133	145	-10.0485	-0.834483	LEFT	LEFT
Pipa	Clara	2019-12-11	male	B2F	63	15	78	5.43493	0.615385	RIGHT	RIGHT
BB2_IRM	Irm	2019-12-11	female	B2F	18	120	138	-8.68282	-0.73913	LEFT	LEFT
Rica	Roberta	2020-02-03	male	B8-6	67	4	71	7.47672	0.887324	RIGHT	RIGHT
Ploufe	Vuei	2019-11-26	female	B6-3	60	25	85	3.79628	0.411765	RIGHT	RIGHT
BB_Filetta	Filetta	2020-02-16	female	B3D2	15	43	58	-3.67658	-0.482759	LEFT	LEFT

## Sheet: Follow
Infant	Infant_Name	Position	Birthdate	Sexe	Park	S_CRR	S_CRL	TOT	ZS	CBI	RES_ZS	RES_CBI
Borgne	Obelix	A	2018-04-23	male	B9-4	38	129	167	-7.04179	-0.54491	LEFT	LEFT
Borgne	Pirate	B	2019-06-22	female	B9-4	6	104	110	-9.34393	-0.890909	LEFT	LEFT
Calisto	Oz	A	2018-01-27	male	B9-4	267	5	272	15.8861	0.963235	RIGHT	RIGHT
Calisto	Procrise	B	2019-02-12	female	B9-4	89	0	89	9.43398	1	RIGHT	RIGHT
Fidji	Palao	A	2019-02-13	male	B2F	14	62	76	-5.50598	-0.631579	LEFT	LEFT
Fidji	Poum	B	2019-10-14	female	B2F	25	127	152	-8.27329	-0.671053	LEFT	LEFT
Geraldine	Oona	A	2018-09-06	female	B9P1	43	100	143	-4.76658	-0.398601	LEFT	LEFT
Geraldine	Popeye	B	2019-04-29	male	B9P1	35	93	128	-5.12652	-0.453125	LEFT	LEFT
Germene	Ouida	A	2018-09-04	female	B9P1	19	159	178	-10.4934	-0.786517	LEFT	LEFT
Germene	Picsou	B	2019-06-16	male	B9P1	4	87	91	-8.70076	-0.912088	LEFT	LEFT
Steffie	Odor	B	2018-12-31	male	B9P2	44	273	317	-12.8619	-0.722397	LEFT	LEFT
Steffie	Ozone	A	2018-01-16	female	B9P2	30	250	280	-13.1475	-0.785714	LEFT	LEFT
Tatie	Odin	A	2018-05-30	male	B9P2	68	439	507	-16.4767	-0.731755	LEFT	LEFT
Tatie	Pesto	B	2019-04-10	male	B9P2	20	106	126	-7.66149	-0.68254	LEFT	LEFT
Tuba	Orage	A	2018-03-07	male	B9P2	62	78	140	-1.35225	-0.114286	AMBI	LEFT
Tuba	Palme	B	2019-02-20	male	B9P2	66	94	160	-2.21359	-0.175	LEFT	LEFT
Tulipe	Noe	A	2017-10-11	male	B9P2	49	57	106	-0.777029	-0.0754717	AMBI	LEFT
Tulipe	Oasis	B	2018-10-08	male	B9P2	163	177	340	-0.759257	-0.0411765	AMBI	LEFT
Celine	Ola	A	2018-05-30	female	B2F	12	72	84	-6.54654	-0.714286	LEFT	LEFT
Celine	Prune	B	2019-05-31	female	B2F	14	91	105	-7.51443	-0.733333	LEFT	LEFT
Falbala	Ozi	A	2018-08-02	male	B2F	645	139	784	18.0714	0.645408	RIGHT	RIGHT
Falballa	Plantaquatix	B	2019-09-14	female	B2F	87	19	106	6.60474	0.641509	RIGHT	RIGHT
Taline	Pepita	A	2019-01-08	female	B2F	321	17	338	16.5354	0.899408	RIGHT	RIGHT
Taline	Polva	B	2019-10-25	female	B2F	100	14	114	8.05464	0.754386	RIGHT	RIGHT
Pirouette	Omelette	A	2018-04-24	female	B9P2	60	56	116	0.371391	0.0344828	AMBI	RIGHT
Pirouette	Patouille	B	2019-11-07	female	B9P2	51	53	104	-0.196116	-0.0192308	AMBI	LEFT
Gomme	Paper	A	2019-02-14	male	B9P1	6	91	97	-8.63044	-0.876289	LEFT	LEFT
Gomme	Pascaline	B	2019-11-29	female	B9P1	14	69	83	-6.03703	-0.662651	LEFT	LEFT
Vanessa	Ota	A	2018-12-20	female	B2F	160	30	190	9.43119	0.684211	RIGHT	RIGHT
Vanessa	Prisco	B	2019-09-18	male	B2F	66	36	102	2.97044	0.294118	RIGHT	RIGHT
Clara	Patxi	A	2019-03-18	male	B2F	34	7	41	4.21669	0.658537	RIGHT	RIGHT
Clara	Pipa	B	2019-12-11	male	B2F	63	15	78	5.43493	0.615385	RIGHT	RIGHT
Irm	Popi	A	2019-02-18	NA	B2F	3	41	44	-5.72872	-0.863636	LEFT	LEFT
Irm	BB2_IRM	B	2019-12-11	female	B2F	18	120	138	-8.68282	-0.73913	LEFT	LEFT
Roberta	Ouvea	A	2018-07-22	female	B8-6	36	8	44	4.22116	0.636364	RIGHT	RIGHT
Roberta	Rica	B	2020-02-03	male	B8-6	67	4	71	7.47672	0.887324	RIGHT	RIGHT

## Sheet: 1mom1child
Infant	Mother	Parity	Birthdate	Sexe	Park	Group	Density	S_CRR	S_CRL	TOT	ZS	CBI	RES_ZS	RES_CBI
Pyramide	Aziza	Multi	2019-02-10	male	B9-6	Aviary	0.214286	107	0	107	10.3441	1	RIGHT	RIGHT		density = (number of individuals housed in the structure)/m2, at the moment data were recorded
Odeo	Bidule	Multi	12/06/2018	male	B8-5	Aviary	0.178571	5	29	34	-4.11597	-0.705882	LEFT	LEFT
Ouali	Bima	Multi	2018-11-20	male	B9-6	Aviary	0.214286	65	23	88	4.47722	0.477273	RIGHT	RIGHT
Obelix	Borgne	Primi	2018-04-23	male	B9-4	Aviary	0.178571	38	129	167	-7.04179	-0.54491	LEFT	LEFT
Pao	Brigitte	Multi	2019-03-15	male	B2F	PmultiM	0.116105	241	7	248	14.859	0.943548	RIGHT	RIGHT
Oz	Calisto	Primi	2018-01-27	male	B9-4	Aviary	0.178571	267	5	272	15.8861	0.963235	RIGHT	RIGHT
Ola	Celine	Primi	2018-05-30	female	B2F	PmultiM	0.116105	12	72	84	-6.54654	-0.714286	LEFT	LEFT
Poupette	Chantal	Multi	2019-08-04	female	B2F	PmultiM	0.116105	9	95	104	-7.55047	-0.826923	LEFT	LEFT
Omerta	Chet	Multi	2018-04-04	female	B9P2	PmonoM	0.0584192	30	154	184	-9.1414	-0.673913	LEFT	LEFT
Patxi	Clara	Multi	2019-03-18	male	B2F	PmultiM	0.116105	34	7	41	4.21669	0.658537	RIGHT	RIGHT
Ozi	Falballa	Primi	2018-08-02	male	B2F	PmultiM	0.116105	645	139	784	18.0714	0.645408	RIGHT	RIGHT
Palao	Fidji	Multi	2019-02-13	male	B2F	PmultiM	0.116105	14	62	76	-5.50598	-0.631579	LEFT	LEFT
Omer	Filosofie	Multi	2018-12-06	male	B2F	PmultiM	0.116105	126	466	592	-13.9739	-0.574324	LEFT	LEFT
Phyllis	Garcia	Primi	2019-07-08	female	B9P1	PmonoM	0.0721649	14	102	116	-8.17059	-0.758621	LEFT	LEFT
Oona	Geraldine	Primi	2018-09-06	female	B9P1	PmonoM	0.0584192	43	100	143	-4.76658	-0.398601	LEFT	LEFT
Ouida	Germene	Primi	2018-09-04	female	B9P1	PmonoM	0.0584192	19	159	178	-10.4934	-0.786517	LEFT	LEFT
Paper	Gomme	Primi	2019-02-14	male	B9P1	PmonoM	0.0652921	6	91	97	-8.63044	-0.876289	LEFT	LEFT
Odelia	Grive	Primi	2018-09-26	female	B9P1	PmonoM	0.0584192	49	128	177	-5.938	-0.446328	LEFT	LEFT
Onyx	Grubi	Primi	2018-11-05	female	B9P1	PmonoM	0.0584192	56	37	93	1.97021	0.204301	RIGHT	RIGHT
Olivier	Iris	Primi	2018-10-26	male	B2F	PmultiM	0.116105	33	709	742	-24.8167	-0.911051	LEFT	LEFT
Popi	Irm	Primi	2019-02-18	NA	B2F	PmultiM	0.116105	3	41	44	-5.72872	-0.863636	LEFT	LEFT
Pyrite	Petra	Multi	2019-01-26	female	B8-5	Aviary	0.178571	23	14	37	1.47959	0.243243	AMBI	RIGHT
Omelette	Pirouette	Multi	2018-04-24	female	B9P2	PmonoM	0.0584192	60	56	116	0.371391	0.0344828	AMBI	RIGHT
Ouvea	Roberta	Multi	2018-07-22	female	B8-6	Aviary	0.178571	36	8	44	4.22116	0.636364	RIGHT	RIGHT
Pompea	Sophie	Multi	2019-11-04	female	B2F	PmultiM	0.131086	174	26	200	10.4652	0.74	RIGHT	RIGHT
Ozone	Steffie	Multi	2018-01-16	female	B9P2	PmonoM	0.0549828	30	250	280	-13.1475	-0.785714	LEFT	LEFT
Pepita	Taline	Multi	2019-01-08	female	B2F	PmultiM	0.116105	321	17	338	16.5354	0.899408	RIGHT	RIGHT
Papou	Tassadite	Multi	2019-01-09	female	B2F	PmultiM	0.116105	104	251	355	-7.80195	-0.414085	LEFT	LEFT
Odin	Tatie	Multi	2018-05-30	male	B9P2	PmonoM	0.0584192	68	439	507	-16.4767	-0.731755	LEFT	LEFT
Palme	Tuba	Multi	2019-02-20	male	B9P2	PmonoM	0.0652921	66	94	160	-2.21359	-0.175	LEFT	LEFT
Noe	Tulipe	Multi	2017-10-11	male	B9P2	PmonoM	0.04811	49	57	106	-0.777029	-0.0754717	AMBI	LEFT
Oren	Urbaine	Primi	2018-11-15	male	B2F	PmultiM	0.116105	113	107	220	0.40452	0.0272727	AMBI	RIGHT
Ota	Vanessa	Multi	2018-12-20	female	B2F	PmultiM	0.116105	160	30	190	9.43119	0.684211	RIGHT	RIGHT
Panacure	Voltarelle	Multi	2019-09-08	female	B2F	PmultiM	0.131086	16	194	210	-12.2832	-0.847619	LEFT	LEFT
Persan	Babouche	Primi	2019-09-02	male	B8-6	Aviary	0.25	13	35	48	-3.17543	-0.458333	LEFT	LEFT
Pandora	Belladone	Multi	2019-09-17	female	B8-4	Aviary	0.178571	17	56	73	-4.5646	-0.534247	LEFT	LEFT
BB2_Olive	Olive	Multi	2019-11-29	female	B8-3	Aviary	0.178571	34	5	39	4.64372	0.74359	RIGHT	RIGHT
Plumette	Filoutte	Multi	2019-12-02	female	B3D2	PmonoM	0.104463	39	81	120	-3.83406	-0.35	LEFT	LEFT
Pierrot	Fabienne	Multi	2019-12-30	male	B3D2	PmonoM	0.104463	0	197	197	-14.0357	-1	LEFT	LEFT
Prisme	Formule	Multi	2019-10-07	male	B3D2	PmonoM	0.104463	8	118	126	-9.79958	-0.873016	LEFT	LEFT
Rafaella	Fouberte	Multi	2020-01-24	female	B3D2	PmonoM	0.104463	9	136	145	-10.5468	-0.875862	LEFT	LEFT
BB_Isabella	Isabella	Multi	2020-01-02	female	B2F	PmonoM	0.142322	12	133	145	-10.0485	-0.834483	LEFT	LEFT
Ploufe	Vuei	Multi	2019-11-26	female	B6-3	Aviary	0.178571	60	25	85	3.79628	0.411765	RIGHT	RIGHT
BB_Filetta	Filetta	Multi	2020-02-16	female	B3D2	PmonoM	0.109212	15	43	58	-3.67658	-0.482759	LEFT	LEFT
